# Supplementary material for: Real-time 3D Photoacoustic Visualization System with a Wide Field of View for Imaging Human Limbs
Source: F1000Res. 2019 Feb 7;7:1813. Originally published 2018 Nov 19. [Version 2] doi: 10.12688/f1000research.16743.2 (PMC6396844; doi:10.12688/f1000research.16743.2)
Supplement: Zip file containing the underlying data of the presented results in excel files — Figure 3 – Laser irradiation profile data (Fig3_LaserProfile) Figure 6c - Line profile of photoacoustic (PA) intensity data (Fig6c_LSF) Figure 6e – Contrast profile data (Fig6e_ContrastProfile) Figure 6g – Photoacoustic (PA) intensity for each phantom with different angles (Fig6g_oblique) Figure 7e – Movie photoacoustic (PA) intensity data (Fig7e_MoviePAIntensity) Figure 8a - Reflectance spectra data for oil ink on white office paper (Fig8a_Spectrum_OilPen) Figure 8b – Photoacoustic (PA) signal intensity data for oil ink on white office paper (Fig8b_PAoil-ink) Figure 12 – Signal intensity data from clinical samples (Fig12_ClinicalSignalIntensity) [file f1000research-7-19817-s0000.tgz]

Archive with 1 entries (1 files):
- 566cc139-dcde-46be-996a-7024bda7bcd3_Dataset_1.zip
