# Supplementary material for: Real-time 3D Photoacoustic Visualization System with a Wide Field of View for Imaging Human Limbs
Source: F1000Res. 2019 Feb 7;7:1813. Originally published 2018 Nov 19. [Version 2] doi: 10.12688/f1000research.16743.2 (PMC6396844; doi:10.12688/f1000research.16743.2)
Supplement: Supplementary file 2 [file f1000research-7-19817-s0001.tgz]

Archive with 1 entries (1 files):
- 9815f707-22b5-463f-bc1d-0550db6762d1_Sup_video_1.wmv
