# Supplementary material for: Real-time 3D Photoacoustic Visualization System with a Wide Field of View for Imaging Human Limbs
Source: F1000Res. 2019 Feb 7;7:1813. Originally published 2018 Nov 19. [Version 2] doi: 10.12688/f1000research.16743.2 (PMC6396844; doi:10.12688/f1000research.16743.2)
Supplement: Supplementary file 5 [file f1000research-7-19817-s0004.tgz]

Archive with 1 entries (1 files):
- 636a78c2-8d72-49d4-939e-beb723b4a6f9_Sup_video_4.avi
